# Supplementary material for: Box–Behnken Design Optimization of High-Pressure Processed Bitter Melon (Momordica charantia) Leaf Extract Enhancing Phytochemicals, Anticancer, and Anti-Inflammatory Activities
Source: Int J Mol Sci. 2026 May 29;27(11):4945. doi: 10.3390/ijms27114945 (PMC13256669; doi:10.3390/ijms27114945)
Supplement: Supplementary file 1 [file ijms-27-04945-s001.zip]

Archive with 5 entries (5 files):
- 2.IJMS-4262115 Supplementary Data BMLE-negative mode.pdf
- 2.IJMS-4262115 Supplementary Data BMLE-positive mode.pdf
- 2.IJMS-4262115 Supplementary Data OBMLE-negative mode.pdf
- 2.IJMS-4262115 Supplementary Data OBMLE-positive mode.pdf
- 2.IJMS-4262115-supplementary.pdf
